# Supplementary material for: The Insecticidal Efficacy and Physiological Action Mechanism of a Novel Agent GC16 against Tetranychus pueraricola (Acari: Tetranychidae)
Source: Insects. 2022 May 5;13(5):433. doi: 10.3390/insects13050433 (PMC9146473; doi:10.3390/insects13050433)
Supplement: Supplementary file 1 [file insects-13-00433-s001.zip]

Archive with 1 entries (1 files):
- insects-1691313-supplementary.pdf
